# Supplementary material for: Prognostic Nomogram for Liver Metastatic Colon Cancer Based on Histological Type, Tumor Differentiation, and Tumor Deposit: A TRIPOD Compliant Large-Scale Survival Study
Source: Front Oncol. 2021 Oct 12;11:604882. doi: 10.3389/fonc.2021.604882 (PMC8546254; doi:10.3389/fonc.2021.604882)
Supplement: Supplementary file 2 [file Table_2.xlsx]

## Sheet: Sheet1
	External Validation
	N	Percentage (%)
Sex
Female	20	33.33
Male	40	66.67
Tumor site
Colon, unknown	3	5
Left colon	35	60
Overlapping lesion	2	3.3
Right colon	15	25
Transverse colon	4	6.7
Histological type
Adenocarcinoma	54	90
Not adenocarcinoma	6	10
Tumor differentiation grade
II	41	68.33
IV	1	30
I	0	0
III	18	1.67
T category
T0	0	0
T1	0	0
T2	6	10
T3	25	41.67
T4	25	41.67
TX	4	6.67
N category
N0	14	23.33
N1	25	41.67
N2	14	23.33
NX	7	11.67
Bone metastasis
No	49	81.67
Yes	11	18.33
Brain metastasis
No	54	90
Yes	6	10
Lung metastasis
No	26	43.33
Yes	34	56.67
Tumor deposit
No	11	18.33
Unknown	23	38.33
Yes	26	43.33
Tumor size
0-1cm	13	21.67
1-5cm	37	61.67
Unknown	10	16.67
Lymph
No	17	28.33
Unknown	6	10
Yes	37	61.67
CEA
Negative	7	11.67
Positive	42	70
Unknown	11	18.33
Surgery
No	8	13.33
Yes	52	86.67
Chemotherapy
No/Unknown	14	23.33
Yes	46	76.67
